# Supplementary material for: Identification, Classification, and Transcriptional Analysis of Rab GTPase Genes from Tomato (Solanum lycopersicum) Reveals Salt Stress Response Genes
Source: Genes (Basel). 2024 Apr 3;15(4):453. doi: 10.3390/genes15040453 (PMC11049601; doi:10.3390/genes15040453)
Supplement: Supplementary file 1 [file genes-15-00453-s001.zip]

Archive with 6 entries (5 files):
- Supplementary Materials/
- __MACOSX/._Supplementary Materials
- Supplementary Materials/Table S1.xlsx
- __MACOSX/Supplementary Materials/._Table S1.xlsx
- Supplementary Materials/Figure S1.png
- __MACOSX/Supplementary Materials/._Figure S1.png
