# Supplementary material for: Identification, Classification, and Transcriptional Analysis of Rab GTPase Genes from Tomato (Solanum lycopersicum) Reveals Salt Stress Response Genes
Source: Genes (Basel). 2024 Apr 3;15(4):453. doi: 10.3390/genes15040453 (PMC11049601; doi:10.3390/genes15040453)
Supplement: Supplementary file 1 [file genes-15-00453-s001.zip › Supplementary Materials/Table S1.xlsx]

## Sheet: Hoja1
	Table S1. Nucleotide sequence of the primers
	Primer name	Sequence	Organism	Amplicon	Tm ºC
	SlRabA1b_fw	5’-TTACAGAATGTCTAAACAAGGT-3’	S. lycopersicum	98pb	59.2
	SlRabA1b_rv	5’-GAAGATATTCGGTAACAGGTT-3’			59.3
	SlRabA1d_fw	5’-ATATAATCTGTGCTCTGCTG-3’	S. lycopersicum	154pb	58.9
	SlRabA1d_rv	5’-AGGTTCTCTAACATTGATATTCT-3’			58.8
	SlRabA2a_fw	5’-TTGTGATTATGCTCATTGGA-3’	S. lycopersicum	193pb	58.9
	SlRabA2a_rv	5’-AGTGGCTTCTTACTGATTATC-3’			59
	SlRabA3_fw	5’-CTATCTTCTTGCTCTTGCTAA-3’	S. lycopersicum	169pb	59.3
	SlRabA3_rv	5’-AACACACTTCACATTCTCATA-3’			59
	SlRabA4c_fw	5’-GATCATAGTAGGAGTCAATCG-3’	S. lycopersicum	139pb	58.9
	SlRabA4c_rv	5’-GGATGAATACCAATGTAGCA-3’			59.1
	SlRabA5b_fw	5’-TTCATACAAGGCAGAATTATCT-3’	S. lycopersicum	156pb	59.1
	SlRabA5b_rv	5’-AGGGCAGAGAAGAATAGAA-3’			58.9
	SIRabB1b_fw	5’-GTCCCTCACTAGACTTGT-3’	S. lycopersicum	86pb	59
	SIRabB1b_rv	5’-ACAGCTCCTTAAGAACCT-3’			58.9
	SIRabF1_fw	5’-AGGTCATTCTCAGTCTCTT-3’	S. lycopersicum	131pb	58.8
	SIRabF1_rv	5’-TAGTCTCCTCAATTCTCACA-3’			59.1
	SIRabG3e_fw	5’-TTCTGGCAAATTCTCAAGT-3’	S. lycopersicum	132pb	59.2
	SIRabG3e_rv	5’-GCGAATACAAATCCAACAAA-3’			59.2
	SIRabH1b_fw	5’-GTCATCCTAGTTGCGTAAG-3’	S. lycopersicum	163pb	59.2
	SIRabH1b_rv	5’-ACCATTACTCACTCAAGAAC-3’			58.9
	The name, the sequence of each pair, the organism, the amplicon size and Tm are indicated.
